# Supplementary material for: Antioxidation and Cytoprotection of Acteoside and Its Derivatives: Comparison and Mechanistic Chemistry
Source: Molecules. 2018 Feb 23;23(2):498. doi: 10.3390/molecules23020498 (PMC6017589; doi:10.3390/molecules23020498)
Supplement: Supplementary file 1 [file molecules-23-00498-s001.zip]

Archive with 4 entries (3 files):
- Suppls/
- Suppls/Suppl. 1 Dose response curves.docx
- Suppls/Suppl. 2 Original spectra of HPLC-MS spectra.docx
- Suppls/Suppl. 3 Analysis Certificates.pdf
